# Supplementary material for: Ancient inversion polymorphisms are locally adaptive in a widespread butterfly species
Source: Sci Adv. 2026 Jul 1;12(27):eadv1982. doi: 10.1126/sciadv.adv1982 (PMC13322245; doi:10.1126/sciadv.adv1982)
Supplement: Supplementary file 2 — Tables S1 to S5 [file sciadv.adv1982_tables_s1_to_s5.zip]

Archive with 1 entries (1 files):
- adv1982_tables_s1_to_s5.xlsx
