# Supplementary material for: Ancient inversion polymorphisms are locally adaptive in a widespread butterfly species
Source: Sci Adv. 2026 Jul 1;12(27):eadv1982. doi: 10.1126/sciadv.adv1982 (PMC13322245; doi:10.1126/sciadv.adv1982)
Supplement: Supplementary file 2 — Tables S1 to S5 [file sciadv.adv1982_tables_s1_to_s5.zip › adv1982_tables_s1_to_s5.xlsx]

## Sheet: TableS1
																	Inversion Genotype
Clade	OriginalCode	SMcode	Genus	Species	Subspecies	Country	Location Code	Population Code	Latitute	Longitude	Origin	Molecular Sex	Median Coverage	Reference	Sample Accession	mtDNA cluster	Chrom. 2	Chrom. 6	Chrom. 19
sara/sapho	NR11-910	Hcha.bas.Per.910	Heliconius	charithonia	bassleri	Peru	Per	Per	-5.8917	-77.978	wild-caugth	M	24.8035	this study	SRR35520692	groupB	inv1/inv1	std/std	std/std
	NR11-913	Hcha.bas.Per.913	Heliconius	charithonia	bassleri	Peru	Per	Per	-5.8905	-77.978	wild-caugth	M	23.1663	this study	SRR35520691	groupB	inv1/inv1	std/std	std/std
	Hc_col_003	Hcha.bas.Col.003	Heliconius	charithonia	bassleri	Colombia	Col	Col	3.46891	-76.5282	greenhouse	M	9.28128	this study	SRR35520680	groupA	inv1/inv1	std/std	std/std
	Hc_col_006	Hcha.bas.Col.006	Heliconius	charithonia	bassleri	Colombia	Col	Col	3.46891	-76.5282	greenhouse	F	9.96916	this study	SRR35520655	groupA	inv1/inv1	std/std	std/std
	-	Hcha.vas.Pan.n01	Heliconius	charithonia	vazquezae	Panama	Pan	Pan	7.7638	-77.7212	wild-caugth	M	9.76376	Ruggieri et al. 2022	SRR4032026	groupA	std/inv1	std/std	std/std
	Hc_Pa_a1	Hcha.vas.Pan.001	Heliconius	charithonia	vazquezae	Panama	Pan	Pan	7.7638	-77.7212	wild-caugth	M	68.7465	this study	SRR35520663	groupA	std/inv1	std/std	std/std
	Hc_Pa_Gb001	Hcha.vas.Pan.002	Heliconius	charithonia	vazquezae	Panama	Pan	Pan	8.68245	-79.8647	wild-caugth	M	10.98	this study	SRR35520668	groupA	std/std	std/std	std/std
	Hc_Pa_Sa001	Hcha.vas.Pan.003	Heliconius	charithonia	vazquezae	Panama	Pan	Pan	9.11995	-79.7018	wild-caugth	F	12.3558	this study	SRR35520669	groupA	inv1/inv1	std/std	std/std
	Hc_cri_003	Hcha.vas.CRi.003	Heliconius	charithonia	vazquezae	Costa Rica	CRi	CRi	9.94963	-84.2607	greenhouse	M	7.92716	this study	SRR35520646	groupB	inv1/inv1	std/std	std/std
	Hc_cri_007	Hcha.vas.CRi.007	Heliconius	charithonia	vazquezae	Costa Rica	CRi	CRi	9.94963	-84.2607	greenhouse	M	13.423	this study	SRR35520647	groupB	inv1/inv1	std/std	std/std
	MTO_4809	Hcha.vas.Hon.a01	Heliconius	charithonia	vazquezae	Honduras	Hon	Hon	14.32	-87.7	wild-caugth	M	11.3106	this study	SRR27636567	groupA	std/inv1	std/std	std/std
	MTO_4756	Hcha.vas.Hon.a02	Heliconius	charithonia	vazquezae	Honduras	Hon	Hon	14.35	-87.7	wild-caugth	F	6.98752	this study	SRR27636568	groupA	std/inv1	std/std	std/std
	MTO_5780	Hcha.vas.Gua.001	Heliconius	charithonia	vazquezae	Guatemala	Gua	Gua	15.07	-90.21	wild-caugth	M	13.7653	this study	SRR27636572	groupB	inv1/inv1	std/std	std/std
	MTO_5781	Hcha.vas.Gua.002	Heliconius	charithonia	vazquezae	Guatemala	Gua	Gua	15.07	-90.21	wild-caugth	M	15.0414	this study	SRR27636571	groupA	std/inv1	std/std	std/inv
	MTO_5788	Hcha.vas.Mex.a01	Heliconius	charithonia	vazquezae	Mexico	Mex	Mxa	15.46	-92.65	wild-caugth	M	12.3632	this study	SRR27636562	groupA	inv1/inv1	std/std	std/std
	MTO_5789	Hcha.vas.Mex.a02	Heliconius	charithonia	vazquezae	Mexico	Mex	Mxa	15.46	-92.65	wild-caugth	M	15.2915	this study	SRR27636561	groupA	inv1/inv1	std/std	std/std
	MTO_5790	Hcha.vas.Mex.a03	Heliconius	charithonia	vazquezae	Mexico	Mex	Mxa	15.46	-92.65	wild-caugth	M	14.9333	this study	SRR27636560	groupA	std/inv1	std/std	std/std
	MTO_5791	Hcha.vas.Mex.a04	Heliconius	charithonia	vazquezae	Mexico	Mex	Mxa	15.46	-92.65	wild-caugth	F	14.88	this study	SRR27636558	groupA	inv1/inv1	std/std	std/std
	MTO_5831	Hcha.vas.Mex.b01	Heliconius	charithonia	vazquezae	Mexico	Mex	Mxb	16.4	-94.01	wild-caugth	F	13.9919	this study	SRR27636563	groupA	inv1/inv1	std/inv	std/std
	MTO_5822	Hcha.vas.Mex.b02	Heliconius	charithonia	vazquezae	Mexico	Mex	Mxb	16.4	-93.98	wild-caugth	M	14.8892	this study	SRR27636566	groupA	inv1/inv1	std/std	std/std
	MTO_5824	Hcha.vas.Mex.b03	Heliconius	charithonia	vazquezae	Mexico	Mex	Mxb	16.4	-93.98	wild-caugth	M	15.1894	this study	SRR27636565	groupA	inv1/inv1	std/std	std/inv
	MTO_5821	Hcha.vas.Mex.b04	Heliconius	charithonia	vazquezae	Mexico	Mex	Mxb	16.41	-93.98	wild-caugth	F	15.1111	this study	SRR27636564	groupA	inv1/inv2	std/std	std/std
	MTO_2380	Hcha.vas.Mex.e01	Heliconius	charithonia	vazquezae	Mexico	Mex	Mxe	17.64	-97.99	wild-caugth	F	15.451	this study	SRR27636555	groupB	inv1/inv2	std/inv	std/inv
	MTO_2489	Hcha.vas.Mex.e02	Heliconius	charithonia	vazquezae	Mexico	Mex	Mxe	17.66	-97.97	wild-caugth	M	15.1218	this study	SRR27636554	groupA	inv1/inv2	inv/inv	inv/inv
	MTO_1788	Hcha.vas.Mex.e03	Heliconius	charithonia	vazquezae	Mexico	Mex	Mxe	17.69	-97.93	wild-caugth	M	15.3409	this study	SRR27636553	groupA	inv1/inv2	inv/inv	std/inv
	MTO_2735	Hcha.vas.Mex.e04	Heliconius	charithonia	vazquezae	Mexico	Mex	Mxe	17.69	-97.93	wild-caugth	F	14.5881	this study	SRR27636552	groupA	inv1/inv2	std/inv	std/inv
	MTO_2965	Hcha.vas.Mex.e05	Heliconius	charithonia	vazquezae	Mexico	Mex	Mxe	17.69	-97.93	wild-caugth	F	15.4067	this study	SRR27636551	groupA	inv2/inv2	std/inv	inv/inv
	MTO_3558	Hcha.vas.Mex.g01	Heliconius	charithonia	vazquezae	Mexico	Mex	Mxg	18.61	-96.89	wild-caugth	M	13.8278	this study	SRR27636543	groupA	inv2/inv2	inv/inv	std/std
	MTO_4455	Hcha.vas.Mex.g02	Heliconius	charithonia	vazquezae	Mexico	Mex	Mxg	18.66	-96.86	wild-caugth	M	14.2723	this study	SRR27636541	groupA	inv1/inv2	std/std	inv/inv
	MTO_5744	Hcha.vas.Mex.g03	Heliconius	charithonia	vazquezae	Mexico	Mex	Mxg	18.66	-96.86	wild-caugth	F	14.5875	this study	SRR27636542	groupA	inv1/inv2	std/std	inv/inv
	MTO_2285	Hcha.vas.Mex.g04	Heliconius	charithonia	vazquezae	Mexico	Mex	Mxg	18.67	-97.03	wild-caugth	F	11.8764	this study	SRR27636540	groupA	inv1/inv1	std/std	std/inv
	Hc_tex_009	Hcha.vas.tex.009	Heliconius	charithonia	vasquezae	USA	tex	tex	30.2882	-97.7364	greenhouse	M	11.8818	this study	SRR35520648	groupA	std/std	std/std	inv/inv
	Hc_tex_012	Hcha.vas.tex.012	Heliconius	charithonia	vazquezae	USA	tex	tex	30.2882	-97.7364	greenhouse	M	9.01892	this study	SRR35520690	groupA	std/inv1	std/std	inv/inv
	-	Hcha.vas.tex.ng1	Heliconius	charithonia	vazquezae	USA	tex	tex	30.256	-97.7892	wild-caugth	M	4.933	Zhang et al. 2020	SRR25297726	groupA	inv1/inv2	std/std	inv/inv
	-	Hcha.vas.tex.ng2	Heliconius	charithonia	vazquezae	USA	tex	tex	26.3704	-98.8067	wild-caugth	M	4.4952	Zhang et al. 2020	SRR25297727	groupA	inv1/inv1	std/inv	inv/inv
	-	Hcha.vas.tex.ab1	Heliconius	charithonia	vazquezae	USA	tex	tex	30.2882	-97.7364	greenhouse	F	114.342	﻿Chakraborty et al. 2023	SRR19659009;SRR19659010	groupA	inv1/inv1	std/std	inv/inv
	-	Hcha.tuc.flo.ng1	Heliconius	charithonia	tuckeri	USA	flo	flo	29.0336	-82.7199	wild-caugth	F	5.97568	Zhang et al. 2020	SRR25297723	groupA	inv1/inv1	std/std	std/std
	-	Hcha.tuc.flo.ng2	Heliconius	charithonia	tuckeri	USA	flo	flo	25.4482	-80.4035	wild-caugth	F	4.86872	Zhang et al. 2020	SRR25297725	groupA	inv1/inv1	std/std	std/std
	Hc_FL_c1	Hcha.tuc.flo.c01	Heliconius	charithonia	tuckeri	USA	flc	flo	25.6631	-80.2806	wild-caugth	M	12.387	this study	SRR35520689	groupA	inv1/inv1	std/std	std/std
	Hc_FL_c2	Hcha.tuc.flo.c02	Heliconius	charithonia	tuckeri	USA	flc	flo	25.6631	-80.2806	wild-caugth	F	13.3485	this study	SRR35520688	groupA	inv1/inv1	std/std	std/std
	Hc_FL_d4	Hcha.tuc.flo.d04	Heliconius	charithonia	tuckeri	USA	fld	flo	25.1709	-80.3715	wild-caugth	M	12.0064	this study	SRR35520686	groupA	inv1/inv1	std/std	std/std
	Hc_FL_d20	Hcha.tuc.flo.d20	Heliconius	charithonia	tuckeri	USA	fld	flo	25.1709	-80.3715	wild-caugth	M	12.6061	this study	SRR35520687	groupA	inv1/inv1	std/std	std/std
	Hc_NP_a3	Hcha.tuc.NPr.a03	Heliconius	charithonia	tuckeri	Bahamas	NPr	NPr	25.0466	-77.3538	wild-caugth	M	14.0874	this study	SRR35520685	groupA	inv1/inv1	std/std	std/std
	Hc_NP_a4	Hcha.tuc.NPr.a04	Heliconius	charithonia	tuckeri	Bahamas	NPr	NPr	25.0466	-77.3538	wild-caugth	F	13.7435	this study	SRR35520684	groupA	inv1/inv1	std/std	std/std
	Hc_IP_b28	Hcha.ram.IPi.b28	Heliconius	charithonia	ramsdeni	Cuba	IPi	Cub	21.6947	-82.7892	wild-caugth	M	9.87892	this study	SRR35520683	groupA	inv1/inv1	std/std	std/std
	Hc_IP_b31	Hcha.ram.IPi.b31	Heliconius	charithonia	ramsdeni	Cuba	IPi	Cub	21.6947	-82.7892	wild-caugth	M	13.0335	this study	SRR35520682	groupA	inv1/inv1	std/std	std/std
	Hc_Cu_a22	Hcha.ram.Cub.a22	Heliconius	charithonia	ramsdeni	Cuba	Cua	Cub	23.1283	-82.3906	wild-caugth	M	11.2688	this study	SRR35520681	groupA	inv1/inv1	std/std	std/std
	Hc_Cu_a23	Hcha.ram.Cub.a23	Heliconius	charithonia	ramsdeni	Cuba	Cua	Cub	23.1283	-82.3906	wild-caugth	M	11.5835	this study	SRR35520679	groupA	inv1/inv1	std/std	std/std
	Hc_Cu_c14	Hcha.ram.Cub.c14	Heliconius	charithonia	ramsdeni	Cuba	Cuc	Cub	20.0317	-75.8076	wild-caugth	M	10.8916	this study	SRR35520649	groupA	inv1/inv1	std/std	std/std
	Hc_Cu_c17	Hcha.ram.Cub.c17	Heliconius	charithonia	ramsdeni	Cuba	Cuc	Cub	20.0317	-75.8076	wild-caugth	F	10.3752	this study	SRR35520650	groupA	inv1/inv1	std/std	std/std
	Hc_Ja_b6	Hcha.sim.Jam.b06	Heliconius	charithonia	simulator	Jamaica	Jam	Jam	17.9851	-76.7873	wild-caugth	M	11.9894	this study	SRR35520651	groupC	inv1/inv1	std/std	std/std
	Hc_Ja_b11	Hcha.sim.Jam.b11	Heliconius	charithonia	simulator	Jamaica	Jam	Jam	17.9851	-76.7873	wild-caugth	F	9.96184	this study	SRR35520678	groupC	inv1/inv1	std/std	std/std
	Hc_Ja_b13	Hcha.sim.Jam.b13	Heliconius	charithonia	simulator	Jamaica	Jam	Jam	17.9851	-76.7873	wild-caugth	F	8.8424	this study	SRR35520677	groupC	inv1/inv1	std/std	std/std
	Hc_Ja_b26	Hcha.sim.Jam.b26	Heliconius	charithonia	simulator	Jamaica	Jam	Jam	17.9851	-76.7873	wild-caugth	M	11.2123	this study	SRR35520652	groupC	inv1/inv1	std/std	std/std
	Hc_DR_d11	Hcha.chu.DRp.d11	Heliconius	charithonia	churchi	Dominican Republic	DRp	DRp	18.9449	-70.2108	wild-caugth	M	70.4689	this study	SRR35520653	groupA	inv1/inv1	std/std	std/std
	Hc_DR_d13	Hcha.chu.DRp.d13	Heliconius	charithonia	churchi	Dominican Republic	DRp	DRp	18.9449	-70.2108	wild-caugth	M	59.497	this study	SRR35520654	groupA	inv1/inv1	std/std	std/std
	Hc_DR_d17	Hcha.chu.DRp.d17	Heliconius	charithonia	churchi	Dominican Republic	DRp	DRp	18.9449	-70.2108	wild-caugth	F	77.5762	this study	SRR35520676	groupA	inv1/inv1	std/std	std/std
	Hc_DR_d22	Hcha.chu.DRp.d22	Heliconius	charithonia	churchi	Dominican Republic	DRp	DRp	18.9449	-70.2108	wild-caugth	M	125.975	this study	SRR35520656	groupA	inv1/inv1	std/std	std/std
	Hc_Mona_a14	Hcha.cha.Mon.a14	Heliconius	charithonia	charithonia	Puerto Rico	Mon	Mon	18.0889	-67.8957	wild-caugth	M	7.29188	this study	SRR35520657	groupA	inv1/inv1	std/std	std/std
	Hc_Mona_a15	Hcha.cha.Mon.a15	Heliconius	charithonia	charithonia	Puerto Rico	Mon	Mon	18.0889	-67.8957	wild-caugth	M	9.16196	this study	SRR35520658	groupA	inv1/inv1	std/std	std/std
	Hc_Mona_a16	Hcha.cha.Mon.a16	Heliconius	charithonia	charithonia	Puerto Rico	Mon	Mon	18.0889	-67.8957	wild-caugth	M	8.70308	this study	SRR35520659	groupA	inv1/inv1	std/std	std/std
	Hc_Mona_a20	Hcha.cha.Mon.a20	Heliconius	charithonia	charithonia	Puerto Rico	Mon	Mon	18.0889	-67.8957	wild-caugth	M	10.1782	this study	SRR35520675	groupA	inv1/inv1	std/std	std/std
	Hc_PR_a4	Hcha.cha.PRi.a04	Heliconius	charithonia	charithonia	Puerto Rico	PRi	PRi	18.0309	-66.8394	wild-caugth	M	11.4846	this study	SRR35520674	groupA	inv1/inv1	std/std	std/std
	Hc_PR_a11	Hcha.cha.PRi.a11	Heliconius	charithonia	charithonia	Puerto Rico	PRi	PRi	18.0309	-66.8394	wild-caugth	F	10.4912	this study	SRR35520660	groupA	inv1/inv1	std/std	std/std
	Hc_PR_a13	Hcha.cha.PRi.a13	Heliconius	charithonia	charithonia	Puerto Rico	PRi	PRi	18.0309	-66.8394	wild-caugth	M	11.475	this study	SRR35520661	groupA	inv1/inv1	std/std	std/std
	Hc_PR_a19	Hcha.cha.PRi.a19	Heliconius	charithonia	charithonia	Puerto Rico	PRi	PRi	18.0309	-66.8394	wild-caugth	M	10.4083	this study	SRR35520662	groupA	inv1/inv1	std/std	std/std
	-	Hcha.cha.PRi.n01	Heliconius	charithonia	charithonia	Puerto Rico	PRi	PRi	18.0309	-66.8394	wild-caugth	M	17.2778	Van Belleghem et al. 2017	SRR4032025	groupA	inv1/inv1	std/std	std/std
	-	Hcha.cha.PRi.n02	Heliconius	charithonia	charithonia	Puerto Rico	PRi	PRi	18.3896	-66.0561	wild-caugth	M	42.4526	Ruggieri et al. 2022	SRR17455711	groupA	inv1/inv1	std/std	std/std
	Hc_StK_8	Hcha.ant.StK.008	Heliconius	charithonia	antiquus	Saint Kitts	StK	StK	17.3089	-62.7163	wild-caugth	M	11.2022	this study	SRR35520673	groupA	inv1/inv1	std/std	std/std
	Hc_StK_9	Hcha.ant.StK.009	Heliconius	charithonia	antiquus	Saint Kitts	StK	StK	17.3089	-62.7163	wild-caugth	M	8.71992	this study	SRR35520664	groupA	inv1/inv1	std/std	std/std
	Hc_StK_12	Hcha.ant.StK.012	Heliconius	charithonia	antiquus	Saint Kitts	StK	StK	17.3089	-62.7163	wild-caugth	M	10.8746	this study	SRR35520665	groupA	inv1/inv1	std/std	std/std
	Hc_StK_21	Hcha.ant.StK.021	Heliconius	charithonia	antiquus	Saint Kitts	StK	StK	17.3089	-62.7163	wild-caugth	M	10.9732	this study	SRR35520666	groupA	inv1/inv1	std/std	std/std
	Hc_Mo_a21	Hcha.ant.MoS.a21	Heliconius	charithonia	antiquus	Montserrat	MoS	MoS	16.7429	-62.1909	wild-caugth	M	9.68292	this study	SRR35520667	groupA	inv1/inv1	std/std	std/std
	Hc_Mo_a23	Hcha.ant.MoS.a23	Heliconius	charithonia	antiquus	Montserrat	MoS	MoS	16.7429	-62.1909	wild-caugth	M	10.5687	this study	SRR35520672	groupA	inv1/inv1	std/std	std/std
	Hc_Mo_d3	Hcha.ant.MoS.d03	Heliconius	charithonia	antiquus	Montserrat	MoS	MoS	16.7429	-62.1909	wild-caugth	M	10.3598	this study	SRR35520671	groupA	inv1/inv1	std/std	std/std
	Hc_Mo_d5	Hcha.ant.MoS.d05	Heliconius	charithonia	antiquus	Montserrat	MoS	MoS	16.7429	-62.1909	wild-caugth	M	12.5104	this study	SRR35520670	groupA	inv1/inv1	std/std	std/std
	-	Hper.spp.Ecu.001	Heliconius	peruvianus	-	Ecuador	nan	nan	-0.3197	-79.337		M	21.8092	Kozak et al. 2021	ERR5235458	-	-	-	-
	-	Hdem.spp.per.001	Heliconius	demeter	-	Peru	nan	nan	-6.4584	-76.2877		F	29.1263	Edelman et al. 2019	SRR8883893	-	-	-	-
	-	Hdem.nei.ecu.001	Heliconius	demeter	neildi	Ecuador	nan	nan	-1.11547	-77.7768		M	19.4358	Kozak et al. 2021	ERR5235466	-	-	-	-
	-	Hesg.uca.per.001	Heliconius	eratosignis	ucayalensis	Peru	nan	nan	-6.4532	-76.289		M	18.3428	Kozak et al. 2021	ERR5235467	-	-	-	-
	-	Hric.ric.sur.001	Heliconius	ricini	ricini	Suriname	nan	nan	5.02696	-54.9937		M	28.484	Van Belleghem et al. 2017	SRR4032011	-	-	-	-
	-	Hant.ant.sur.001	Heliconius	antiochus	antiochus	Suriname	nan	nan	4.72149	-55.2844		F	17.3948	Kozak et al. 2021	ERR5235455	-	-	-	-
	-	Hleu.pse.per.001	Heliconius	leucadia	pseudorhea	Peru	nan	nan	-5.9533	-75.8534		M	18.9599	Kozak et al. 2021	ERR5235456	-	-	-	-
	-	Hsar.mag.pan.001	Heliconius	sara	magdalena	Pamama	nan	nan	nan	nan		M	71.1841	Edelman et al. 2019	SRR8883897	-	-	-	-
	-	Hhew.hew.cri.001	Heliconius	hewitsonii	hewitsonii	Costa Rica	nan	nan	nan	nan		M	13.6775	Zhang et al. 2016	SRR3102337	-	-	-	-
	-	Hsap.sap.col.001	Heliconius	sapho	sapho	Colombia	nan	nan	5.212	-74.897		F	9.97544	Briscoe et al. 2013	ERR266262	-	-	-	-
	-	Hsap.can.ecu.001	Heliconius	sapho	candidus	Ecuador	nan	nan	nan	nan		F	13.3182	Zhang et al. 2016	SRR3103855	-	-	-	-
	-	Hele.pri.ecu.001	Heliconius	eleuchia	primularis	Ecuador	nan	nan	nan	nan		M	12.3864	Zhang et al. 2016	SRR3102171	-	-	-	-
	-	Hcon.con.ecu.001	Heliconius	congener	congener	Ecuador	nan	nan	-4.0439	-78.9861		M	11.4095	Zhang et al. 2016	SRR3102172	-	-	-	-
hortense	-	Hhor.hor.sal.001	Heliconius	hortense	hortense	El Salvador	nan	nan	nan	nan		M	18.7674	Van Belleghem et al. 2017	SRR4032054	-	-	-	-
	-	Hcly.hyg.ecu.001	Heliconius	clysonymus	-	Peru	nan	nan	nan	nan		M	12.4093	Van Belleghem et al. 2017	SRR4032078	-	-	-	-
	-	Hcly.hyg.ecu.002	Heliconius	clysonymus	-	Peru	nan	nan	nan	nan		M	14.8841	Van Belleghem et al. 2017	SRR4032079	-	-	-	-
	-	Hcly.hyg.ecu.003	Heliconius	clysonymus	-	Ecuador	nan	nan	nan	nan		M	13.0262	Kozak et al. 2021	ERR1307123	-	-	-	-
	-	Htel.tel.per.001	Heliconius	telesiphe	telesiphe	Peru	nan	nan	nan	nan		M	36.351	Edelman et al. 2019	SRR8883900	-	-	-	-
erato	-	Hsia.for.pan.001	Heliconius	hecalesia	formosus	Panama	nan	nan	nan	nan		F	99.1184	Edelman et al. 2019	SRR8883898	-	-	-	-
	-	Hher.cur.bra.001	Heliconius	hermathena	curua	Brazil	nan	nan	-8.7312	-54.9687		M	7.87012	Massardo et al. 2020	SRR10761184	-	-	-	-
	-	Hher.duc.bra.001	Heliconius	hermathena	duckei	Brazil	nan	nan	-1.9829	-56.7088		M	10.8562	Massardo et al. 2020	SRR10761206	-	-	-	-
	-	Hher.her.bra.001	Heliconius	hermathena	hermathena	Brazil	nan	nan	-3.3836	-57.7186		M	12.9602	Massardo et al. 2020	SRR10761178	-	-	-	-
	-	Hher.sab.bra.001	Heliconius	hermathena	sabinae	Brazil	nan	nan	-0.9916	-62.9254		M	7.22796	Massardo et al. 2020	SRR10761181	-	-	-	-
	-	Hher.she.bra.001	Heliconius	hermathena	sheppardi	Brazil	nan	nan	-2.0358	-59.9998		M	15.5282	Massardo et al. 2020	SRR10761159	-	-	-	-
	-	Hher.ver.bra.001	Heliconius	hermathena	vereatta	Brazil	nan	nan	-1.98	-56.71		M	16.1057	Massardo et al. 2020	SRR10761171	-	-	-	-
	-	Hhim.spp.ecu.001	Heliconius	himera	-	Ecuador	nan	nan	nan	nan		M	31.9231	Edelman et al. 2019	SRR8883895	-	-	-	-
	-	Hera.dem.pan.001	Heliconius	erato	demophoon	Panama	nan	nan	nan	nan		F	42.8086	Edelman et al. 2019	SRR8883904	-	-	-	-
	-	Hera.pet.mex.001	Heliconius	erato	petiverana	Mexico	nan	nan	nan	nan		M	23.0588	Van Belleghem et al. 2017	SRR4032021	-	-	-	-
wallacei	-	Hege.ege.guf.001	Heliconius	egeria	egeria	French Guiana	nan	nan	nan	nan		F	11.1222	Kozak et al. 2021	ERR5235461	-	-	-	-
	-	Hwal.fla.per.003	Heliconius	wallacei	flavescens	Peru	nan	nan	-8.28917	-74.5544		M	7.48672	Wallbank et al.2016	ERR1143625	-	-	-	-
	-	Hbur.jam.per.003	Heliconius	burneyi	-	Peru	nan	nan	-6.458	-76.288		M	6.30968	Zhang et al. 2016	SRR3102340	-	-	-	-
doris	-	Hhec.fla.ecu.001	Heliconius	hecuba	flavus	Ecuador	nan	nan	0.475	-77.555		M	4.23088	Wallbank et al.2016	ERR1143583	-	-	-	-
	-	Hxan.nap.ecu.001	Heliconius	xanthocles	napoensis	Ecuador	nan	nan	-1.1155	-77.7768		F	16.0943	Kozak et al. 2021	ERR5235463	-	-	-	-
	-	Hhie.hie.ecu.001	Heliconius	hierax	hierax	Ecuador	nan	nan	-0.181944	-77.6844		M	2.19548	Wallbank et al.2016	ERR1143585	-	-	-	-
	-	Hdor.spp.per.001	Heliconius	doris	-	Peru	nan	nan	-6.59889	-76.2194		M	6.1724	Wallbank et al.2016	ERR1143567	-	-	-	-
melpomene	-	Hmel.mel.pan.001	Heliconius	melpomene	melpomene	Panama	nan	nan	nan	nan		F		Edelman et al. 2019	SRR8883901	-	-	-	-

## Sheet: Table S2
			Raw												Scaled							mu	2.9e-09
Region	Parameter	Node	mean	median	S.D	min	max	0.025	0.975	2.5%HPD	97.5%HPD	ESS*	Eff*	Parameter	mean	2.5% HPD	97.5% HPD	median	S.D			gn	0.25
Species Tree	theta	HchaPan	0.098802	0.055573	0.119913	0.011233	0.658725	0.024793	0.52877	0.016678	0.479487	128.775	0.000258	Ne (106)	8.517	1.438	41.335	4.791	10.337
		HchaTex	0.001892	0.001883	0.000203	0.001227	0.003098	0.00152	0.002314	0.00151	0.002302	2064.78	0.00413		0.163	0.13	0.198	0.162	0.018
		Hper	0.004139	0.00413	0.000236	0.0032	0.005449	0.003699	0.004624	0.003687	0.004609	24278.9	0.048558		0.357	0.318	0.397	0.356	0.02
		Hsar	0.010963	0.010943	0.000614	0.00849	0.014551	0.009817	0.01223	0.009773	0.01218	112153	0.224306		0.945	0.843	1.05	0.943	0.053
		Hsap	0.004983	0.004976	0.000244	0.004001	0.006354	0.004524	0.005479	0.004513	0.005467	54552.2	0.109104		0.43	0.389	0.471	0.429	0.021
		Hera	0.016099	0.016074	0.000828	0.012767	0.020386	0.014551	0.017798	0.014522	0.017761	84025.9	0.168052		1.388	1.252	1.531	1.386	0.071
		Hher	0.004256	0.004253	0.000203	0.003458	0.0055	0.003868	0.004669	0.003861	0.004659	32937.4	0.065875		0.367	0.333	0.402	0.367	0.018
		Hmel	0.011246	0.011237	0.00044	0.009276	0.013554	0.010412	0.012135	0.010398	0.012119	139475	0.278949		0.969	0.896	1.045	0.969	0.038
		HchaPanHchaTexHperHsarHsapHeraHherHmel	0.01509	0.01508	0.000831	0.010982	0.019272	0.013489	0.016746	0.013461	0.016717	15004.3	0.030009		1.301	1.16	1.441	1.3	0.072
		HchaPanHchaTexHperHsarHsapHeraHher	0.008333	0.008319	0.000572	0.00593	0.011219	0.007258	0.009494	0.007239	0.009472	28086.3	0.056173		0.718	0.624	0.817	0.717	0.049
		HchaPanHchaTexHperHsarHsap	0.009829	0.009778	0.001224	0.00514	0.01618	0.007582	0.012383	0.007458	0.01224	21451.4	0.042903		0.847	0.643	1.055	0.843	0.106
		HchaPanHchaTexHper	0.006146	0.00614	0.000274	0.004992	0.007462	0.005624	0.006702	0.005613	0.00669	20654.9	0.04131		0.53	0.484	0.577	0.529	0.024
		HchaPanHchaTex	0.009585	0.009563	0.000837	0.00626	0.01414	0.008006	0.011296	0.007957	0.01124	2927.72	0.005855		0.826	0.686	0.969	0.824	0.072
		HsarHsap	0.009935	0.009923	0.000545	0.007692	0.012715	0.008899	0.011035	0.008864	0.010997	54573.3	0.109147		0.856	0.764	0.948	0.855	0.047
		HeraHher	0.015787	0.015744	0.001324	0.010018	0.022592	0.013309	0.018498	0.013219	0.018394	24894.4	0.049789		1.361	1.14	1.586	1.357	0.114
	tau	HchaPanHchaTexHperHsarHsapHeraHherHmel	0.024981	0.024977	0.000379	0.023337	0.026749	0.024245	0.025735	0.024233	0.025721	9784.24	0.019568	Time (Mya)	2.15	2.09	2.22	2.15	0.03
		HchaPanHchaTexHperHsarHsapHeraHher	0.017711	0.017711	0.000245	0.016557	0.018951	0.017233	0.018193	0.017225	0.018184	35987.4	0.071975		1.53	1.48	1.57	1.53	0.02
		HchaPanHchaTexHperHsarHsap	0.014073	0.014074	0.000301	0.012749	0.015499	0.013482	0.014662	0.01349	0.014668	24696.9	0.049394		1.21	1.16	1.26	1.21	0.03
		HchaPanHchaTexHper	0.003218	0.003218	0.000113	0.002744	0.003785	0.002995	0.003441	0.002991	0.003436	10206.7	0.020413		0.28	0.26	0.3	0.28	0.01
		HchaPanHchaTex	0.000861	0.000857	9.8e-05	0.000542	0.00133	0.000677	0.001063	0.00067	0.001053	1910.66	0.003821		0.07	0.06	0.09	0.07	0.01
		HsarHsap	0.005153	0.005151	0.00019	0.004303	0.005996	0.004785	0.005528	0.004778	0.00552	45618.9	0.091238		0.44	0.41	0.48	0.44	0.02
		HeraHher	0.008878	0.008878	0.000362	0.007268	0.010606	0.008172	0.009589	0.008165	0.009581	23306.6	0.046613		0.77	0.7	0.83	0.77	0.03
Region	Parameter	Node	mean	median	S.D	min	max	0.025	0.975	2.5%HPD	97.5%HPD	ESS*	Eff*	Parameter	mean	2.5% HPD	97.5% HPD	median	S.D
Chrom. 2 Inversion	theta	HchaG00	0.012629	0.012516	0.001575	0.00709	0.02183	0.009859	0.016035	0.009669	0.01579	5650.4	0.011301	Ne (106)	1.08871	0.833534	1.36121	1.07897	0.135776
		HchaG11	0.008615	0.008548	0.00104	0.005063	0.015233	0.006786	0.010853	0.006642	0.010665	10288.2	0.020576		0.742672	0.572586	0.919397	0.736897	0.0896552
		HchaG22	0.019114	0.018141	0.00548	0.006323	0.087426	0.01148	0.032473	0.010375	0.029917	27496.8	0.054994		1.64776	0.894397	2.57905	1.56388	0.472414
		Hper	0.005998	0.005878	0.001075	0.002504	0.014329	0.004237	0.008428	0.004048	0.00814	36819.6	0.073639		0.517069	0.348966	0.701724	0.506724	0.0926724
		Hsar	0.013886	0.013552	0.00275	0.006409	0.039819	0.009507	0.020241	0.008977	0.019363	79472.5	0.158945		1.19707	0.773879	1.66922	1.16828	0.237069
		Hsap	0.006315	0.006239	0.00097	0.003061	0.013294	0.004636	0.008438	0.004537	0.008291	37409.5	0.074819		0.544397	0.391121	0.714741	0.537845	0.0836207
		Hera	0.005661	0.005597	0.000828	0.00305	0.010418	0.004221	0.007447	0.00412	0.00731	18977.4	0.037955		0.488017	0.355172	0.630172	0.4825	0.0713793
		Hher	0.005782	0.005722	0.000836	0.002898	0.011045	0.004322	0.007587	0.004209	0.007442	19847.9	0.039696		0.498448	0.362845	0.641552	0.493276	0.072069
		Hmel	0.015254	0.015158	0.001619	0.009394	0.025003	0.012366	0.018705	0.012173	0.018462	64344	0.128688		1.315	1.0494	1.59155	1.30672	0.139569
		HchaG22HperHchaG11HchaG00HeraHherHsapHsarHmel	0.015133	0.015047	0.00222	0.006973	0.028258	0.01103	0.019742	0.010882	0.019568	5201.9	0.010404		1.30457	0.938103	1.6869	1.29716	0.191379
		HchaG22HperHchaG11HchaG00HeraHherHsapHsar	0.02383	0.023387	0.004606	0.009498	0.073585	0.01612	0.034139	0.015457	0.033096	20337.6	0.040675		2.05431	1.3325	2.8531	2.01612	0.397069
		HchaG22HperHchaG11HchaG00	0.123295	0.121595	0.017979	0.067767	0.292918	0.093083	0.163295	0.09049	0.159371	15152.3	0.030305		10.6289	7.80086	13.7389	10.4823	1.54991
		HchaG22HperHchaG11	0.010484	0.009692	0.004226	0.002148	0.078857	0.004708	0.020792	0.003863	0.018789	6477.2	0.012954		0.903793	0.333017	1.61974	0.835517	0.36431
		HchaG22Hper	0.005297	0.00524	0.000896	0.002402	0.010763	0.003704	0.0072	0.003615	0.007084	3998.56	0.007997		0.456638	0.311638	0.61069	0.451724	0.0772414
		HeraHherHsapHsar	0.012421	0.012108	0.003159	0.003247	0.035066	0.007141	0.019464	0.006671	0.018746	16669.9	0.03334		1.07078	0.575086	1.61603	1.04379	0.272328
		HeraHher	0.057603	0.055523	0.015158	0.015867	0.20059	0.034325	0.093314	0.03153	0.08801	9240.74	0.018481		4.96578	2.7181	7.58707	4.78647	1.30672
		HsapHsar	0.013389	0.013304	0.001665	0.007372	0.023704	0.01037	0.016889	0.010149	0.01664	52905.7	0.105811		1.15422	0.874914	1.43448	1.1469	0.143534
	Tau	HchaG22HperHchaG11HchaG00HeraHherHsapHsarHmel	0.028093	0.028099	0.001172	0.022418	0.0337	0.025772	0.030391	0.025742	0.030357	3089.95	0.00618	Time (Mya)	2.42181	2.21914	2.61698	2.42233	0.101034
		HchaG22HperHchaG11HchaG00HeraHherHsapHsar	0.021006	0.021001	0.000746	0.017584	0.025003	0.019556	0.022486	0.019546	0.022474	26920.9	0.053842		1.81086	1.685	1.93741	1.81043	0.0643103
		HchaG22HperHchaG11HchaG00	0.006909	0.006889	0.000523	0.004971	0.009994	0.005944	0.007983	0.005904	0.00794	997.086	0.001994		0.595603	0.508966	0.684483	0.593879	0.0450862
		HchaG22HperHchaG11	0.006209	0.006198	0.000451	0.004262	0.008327	0.005362	0.007121	0.005349	0.007107	1572.05	0.003144		0.535259	0.461121	0.612672	0.53431	0.0388793
		HchaG22Hper	0.002879	0.002875	0.000335	0.001432	0.004549	0.002234	0.003549	0.002215	0.003528	41971.9	0.083944		0.24819	0.190948	0.304138	0.247845	0.0288793
		HeraHherHsapHsar	0.015976	0.015985	0.000863	0.01215	0.019654	0.014255	0.017636	0.014263	0.017643	23565.3	0.047131		1.37724	1.22957	1.52095	1.37802	0.0743966
		HsapHsar	0.003891	0.003883	0.000508	0.001764	0.006217	0.002923	0.004912	0.002892	0.004879	27213.6	0.054427		0.335431	0.24931	0.420603	0.334741	0.0437931
		HeraHher	0.005722	0.005659	0.000875	0.002943	0.011005	0.004184	0.007608	0.004047	0.007427	14956.4	0.029913		0.493276	0.348879	0.640259	0.487845	0.075431
Region	Parameter	Node	mean	median	S.D	min	max	0.025	0.975	2.5%HPD	97.5%HPD	ESS*	Eff*	Parameter	mean	2.5% HPD	97.5% HPD	median	S.D
Chrom. 6 Inversion	theta	HchaG00	0.406412	0.311168	0.33554	0.041963	3.86495	0.118913	1.29998	0.077538	0.988199	1076.72	0.002153	Ne (106)	35.0355	6.68431	85.1896	26.8248	28.9259
		HchaG11	0.428019	0.375559	0.208652	0.100372	2.69029	0.191505	0.996956	0.153984	0.841974	5295.43	0.010591		36.8982	13.2745	72.584	32.3758	17.9872
		Hper	0.047748	0.045076	0.014602	0.01492	0.281802	0.027873	0.08358	0.025002	0.076532	39814.2	0.079628		4.11621	2.15534	6.59759	3.88586	1.25879
		Hsar	0.591285	0.508001	0.32507	0.112554	4.14849	0.237751	1.4398	0.182192	1.20968	2025.54	0.004051		50.9728	15.7062	104.283	43.7932	28.0233
		Hsap	0.21349	0.196826	0.079191	0.066908	1.48826	0.114959	0.409397	0.100573	0.365258	22914.3	0.045829		18.4043	8.67009	31.4878	16.9678	6.82681
		Hera	0.100107	0.097388	0.020267	0.046595	0.381215	0.068689	0.147684	0.064685	0.140626	75124.1	0.150248		8.62991	5.57629	12.1229	8.39552	1.74716
		Hher	0.2868	0.269399	0.091504	0.093415	1.21198	0.162148	0.512628	0.144578	0.469113	28717.9	0.057436		24.7241	12.4636	40.4408	23.2241	7.88828
		Hmel	0.024044	0.023926	0.002212	0.016397	0.039023	0.020058	0.028722	0.019861	0.02846	36634.5	0.073269		2.07276	1.71216	2.45345	2.06259	0.19069
		HchaG00HperHchaG11HsarHsapHeraHherHmel	0.02211	0.022063	0.00165	0.015786	0.030307	0.01903	0.02551	0.018942	0.025407	2145.46	0.004291		1.90603	1.63293	2.19026	1.90198	0.142241
		HchaG00HperHchaG11HsarHsapHeraHher	0.038322	0.024986	0.043687	0.002441	1.07733	0.007264	0.151406	0.003933	0.112079	2687.87	0.005376		3.30362	0.339052	9.66198	2.15397	3.76612
		HchaG00HperHchaG11HsarHsap	0.018223	0.017019	0.007647	0.003554	0.206334	0.007305	0.036413	0.005157	0.032787	1509.11	0.003018		1.57095	0.444569	2.82647	1.46716	0.659224
		HchaG00HperHchaG11	0.036636	0.036425	0.004008	0.02163	0.058546	0.029386	0.045031	0.029049	0.044617	10195.9	0.020392		3.15828	2.50422	3.84629	3.14009	0.345517
		HchaG00Hper	0.027146	0.026822	0.004779	0.01105	0.062114	0.018726	0.037427	0.018188	0.036707	16839.1	0.033678		2.34017	1.56793	3.1644	2.31224	0.411983
		HsarHsap	0.031729	0.031507	0.003816	0.018584	0.053656	0.024925	0.039857	0.024532	0.039331	11154.7	0.022309		2.73526	2.11483	3.3906	2.71612	0.328966
		HeraHher	0.042923	0.042373	0.007393	0.019068	0.08649	0.030163	0.059021	0.029037	0.057462	4656.64	0.009313		3.70026	2.50319	4.95362	3.65284	0.637328
	Tau	HchaG00HperHchaG11HsarHsapHeraHherHmel	0.025867	0.025864	0.000535	0.023405	0.028505	0.024828	0.026931	0.024806	0.026909	2585.28	0.005171	Time (Mya)	2.22991	2.13845	2.31974	2.22966	0.0461207
		HchaG00HperHchaG11HsarHsapHeraHher	0.025733	0.025734	0.000536	0.023149	0.028454	0.024682	0.026788	0.02466	0.026765	2967.66	0.005935		2.21836	2.12586	2.30733	2.21845	0.0462069
		HchaG00HperHchaG11HsarHsap	0.024497	0.024514	0.000616	0.02141	0.027347	0.023238	0.02565	0.023254	0.025661	2910.06	0.00582		2.11181	2.00466	2.21216	2.11328	0.0531034
		HchaG00HperHchaG11	0.012035	0.012039	0.000743	0.009111	0.015203	0.010573	0.013485	0.010573	0.013485	8093.06	0.016186		1.0375	0.911466	1.1625	1.03784	0.0640517
		HchaG00Hper	0.004798	0.004806	0.000725	0.001756	0.008007	0.003354	0.00619	0.003379	0.006212	23568.5	0.047137		0.413621	0.291293	0.535517	0.41431	0.0625
		HsarHsap	0.010463	0.010473	0.000797	0.006837	0.013836	0.008876	0.011993	0.008872	0.011988	35071.7	0.070143		0.901983	0.764828	1.03345	0.902845	0.0687069
		HeraHher	0.014785	0.01481	0.001121	0.009299	0.019703	0.012522	0.016915	0.012561	0.016949	12543.2	0.025086		1.27457	1.08284	1.46112	1.27672	0.0966379
Region	Parameter	Node	mean	median	S.D	min	max	0.025	0.975	2.5%HPD	97.5%HPD	ESS*	Eff*	Parameter	mean	2.5% HPD	97.5% HPD	median	S.D
Chrom. 19 Inversion	theta	HchaG00	0.008139	0.007192	0.00422	0.001814	0.140048	0.003833	0.01801	0.003109	0.01521	19857.4	0.039715	Ne (106)	0.701638	0.268017	1.31121	0.62	0.363793
		HchaG11	0.004557	0.004386	0.0012	0.001442	0.0172	0.002728	0.007383	0.002493	0.00695	91442.9	0.182886		0.392845	0.214914	0.599138	0.378103	0.103448
		Hper	0.005014	0.004668	0.001741	0.00145	0.032972	0.002753	0.009295	0.002378	0.008362	76661.6	0.153323		0.432241	0.205	0.720862	0.402414	0.150086
		Hsar	0.008474	0.007872	0.003074	0.002121	0.086863	0.004498	0.015992	0.003879	0.014341	83978.6	0.167957		0.730517	0.334397	1.23629	0.678621	0.265
		Hsap	0.006348	0.005975	0.002056	0.001836	0.047497	0.003519	0.011359	0.003071	0.010339	119616	0.239232		0.547241	0.264741	0.891293	0.515086	0.177241
		Hera	0.015042	0.013944	0.005495	0.004035	0.100212	0.007897	0.028657	0.006759	0.025632	42433.9	0.084868		1.29672	0.582672	2.20966	1.20207	0.473707
		Hher	0.004716	0.004527	0.001261	0.001683	0.017363	0.002811	0.007697	0.002563	0.007232	97437.9	0.194876		0.406552	0.220948	0.623448	0.390259	0.108707
		Hmel	0.010593	0.010223	0.002681	0.00347	0.03447	0.00644	0.016864	0.005971	0.015985	160975	0.32195		0.91319	0.514741	1.37802	0.881293	0.231121
		HchaG00HperHsarHsapHeraHherHchaG11Hmel	0.010042	0.009517	0.003484	0.002105	0.041248	0.004815	0.018248	0.00407	0.016897	35908.9	0.071818		0.86569	0.350862	1.45664	0.820431	0.300345
		HchaG00HperHsarHsapHeraHherHchaG11	0.011939	0.011368	0.003683	0.003167	0.053122	0.006461	0.020711	0.005732	0.019256	74839.4	0.149679		1.02922	0.494138	1.66	0.98	0.3175
		HchaG00HperHsarHsapHeraHher	0.011151	0.010013	0.005505	0.0023	0.205702	0.00503	0.02396	0.004037	0.020555	16892.9	0.033786		0.961293	0.348017	1.77198	0.86319	0.474569
		HchaG00HperHsarHsap	0.012565	0.011119	0.006896	0.002383	0.306312	0.005304	0.028031	0.004152	0.024025	8371.31	0.016743		1.08319	0.357931	2.07112	0.958534	0.594483
		HchaG00Hper	0.004679	0.004537	0.001124	0.001553	0.013491	0.002896	0.007275	0.002676	0.006903	79698.5	0.159397		0.403362	0.23069	0.595086	0.391121	0.0968966
		HsarHsap	0.007992	0.00766	0.002281	0.002432	0.034094	0.004524	0.013383	0.004048	0.012501	138260	0.276521		0.688966	0.348966	1.07767	0.660345	0.196638
		HeraHher	0.010727	0.01	0.004027	0.002321	0.061885	0.005105	0.020547	0.004327	0.018718	80485.5	0.160971		0.924741	0.373017	1.61362	0.862069	0.347155
	tau	HchaPanHperHsarHsapHeraHherHchaG11Hmel	0.025937	0.025937	0.002001	0.016808	0.035515	0.022009	0.029862	0.021968	0.02982	22830.9	0.045662	Time (Mya)	2.23595	1.89379	2.57069	2.23595	0.1725
		HchaG00HperHsarHsapHeraHherHchaG11	0.015702	0.015662	0.001314	0.01063	0.022557	0.013235	0.018395	0.01315	0.018298	28611.6	0.057223		1.35362	1.13362	1.57741	1.35017	0.113276	1.29827
		HchaG00HperHsarHsapHeraHher	0.012939	0.012923	0.001034	0.008759	0.018301	0.010958	0.015015	0.010918	0.014972	50259.4	0.100519		1.11543	0.941207	1.29069	1.11405	0.0891379	1.07123
		HchaG00HperHsarHsap	0.00963	0.009633	0.001116	0.00424	0.015369	0.007443	0.011816	0.007439	0.01181	62631.8	0.125264		0.830172	0.641293	1.0181	0.830431	0.0962069	0.79851
		HchaG00Hper	0.00226	0.002238	0.000562	0.000321	0.005151	0.001221	0.003421	0.001189	0.003381	24109.7	0.048219		0.194828	0.1025	0.291466	0.192931	0.0484483	0.185515
		HsarHsap	0.003586	0.003556	0.000778	0.000737	0.007926	0.002147	0.005187	0.002093	0.005121	59398	0.118796		0.309138	0.180431	0.441466	0.306552	0.067069	0.294768
		HeraHher	0.007209	0.007199	0.00136	0.001985	0.013672	0.004583	0.009888	0.004551	0.009854	52181.1	0.104362		0.621466	0.392328	0.849483	0.620603	0.117241	0.596748

## Sheet: Table S3
Scaffold	Method	breakpoint	Start	End	Gene Name	Flybase Name	Score	E value
Herato0206	localpca-out	Herato0206: 468,665	465380	470352	novel_gene_14	CNBP	41.2022	0.00870825
			475111	507383	Herato0206.19	Trc8	31.187	1.44774
			490841	499515	Herato0206.49	Gr43a	31.5722	0.812724
	minimap2/SYRI	Herato0206: 503,660	556596	559098	Herato0206.20	Ugt302E1	253.062	5.09676e-67
			574690	604789	Herato0206.21	FASN3	1094.72	0
			624318	643604	Herato0206.22	Rph	30.8018	0.699371
			643839	662108	Herato0206.23	FASN3	933.324	0
	localpca-in	Herato0206: 669,137	664368	671320	Herato0206.24	Try29F	146.362	2.34606e-35
			673904	678104	Herato0206.25	Pglym78	417.542	5.26215e-117
			680716	688560	Herato0206.26	-	-	-
			692240	695293	Herato0206.27	CG1791	33.113	0.121099
			696233	698505	Herato0206.28	CG31229	219.164	1.71779e-57
			722948	759026	Herato0206.29	Gba1b	301.212	2.62181e-81
			763487	778382	Herato0206.30	clumsy	716.457	0
						KaiR1D	672.544	0
			788570	799323	Herato0206.31	Gba1b	310.457	2.81132e-84
			810099	821563	Herato0206.32	CG40485	200.29	1.20241e-51
			822309	870288	Herato0206.33	CG32668	173.326	1.1967e-42
			871806	875988	Herato0206.34	Gos28	245.743	2.54073e-65
			877311	880311	Herato0206.35	Phs	78.5666	6.0893e-15
						Paris	75.0998	6.56608e-14
			883017	887440	Herato0206.36	Ugt35A1	240.35	3.38208e-63
			916028	923872	Herato0206.37	Cirl	28.4906	3.81604
			929607	931185	Herato0206.38	dpy	30.8018	1.08109
			935179	938056	Herato0206.39	CG9170	29.6462	2.03164
			944085	953159	Herato0206.40	CG6180	239.58	1.18789e-63
			963935	974920	Herato0206.41	dpy	64.6994	3.16471e-10
			975584	977119	Herato0206.42	Roe1	31.5722	1.38138
			980065	1024209	Herato0206.43	org-1	302.753	3.72211e-82
			999513	1010355	Herato0206.50	CG44532	32.3426	0.87955
			1036331	1040748	Herato0206.44	Lnk	444.506	8.45077e-125
			1054470	1059343	Herato0206.45	Rad1	163.31	1.9942e-40
			1062370	1063188	Herato0206.46	-	-	-
			1074720	1084660	Herato0206.47	Gr2a	25.7942	8.47017
Herato0207			11631	13340	Herato0207.1	CG43335	29.6462	1.0739
Herato0208			7354	12304	Herato0208.1	Cngl	33.113	0.211787
			19866	29439	Herato0208.2	AsnRS	852.047	0
			45249	55075	Herato0208.3	CG31140	31.187	1.61624
			56749	57381	Herato0208.4	Pop4	125.561	2.89161e-29
			57414	62502	Herato0208.5	CG12766	269.626	2.37497e-72
			64356	64830	novel_gene_16	Rab32	27.335	3.53582
			66593	83267	Herato0208.6	sea	453.751	8.72649e-128
			83643	95496	Herato0208.7	Snr1	599.356	1.95856e-171
			270344	270934	Herato0208.8	CG43736	29.6462	2.02479
			335862	459251	Herato0208.10	Cngl	1086.63	0
			341331	344375	Herato0208.9	-	-	-
			385431	393030	Herato0208.17	-	-	-
			400794	401552	Herato0208.18	Cngl	33.113	0.0600583
			465593	468523	Herato0208.11	CG9003	36.1946	0.0774802
			471125	477905	Herato0208.12	HDAC3	711.835	0
			481599	533667	Herato0208.13	CG6180	270.011	4.17128e-72
			541598	544880	Herato0208.14	Pebp1	97.4413	6.95328e-21
			549760	555110	Herato0208.15	CG6180	223.016	1.09136e-05
			559609	594154	Herato0208.16	CG31176	40.4318	0.00529239
Herato0209			69214	69880	Herato0209.1	MED21	183.726	4.85385e-47
			73321	74640	Herato0209.2	CG5281	425.631	3.16215e-119
			80573	81589	Herato0209.3	CG5001	225.713	4.82131e-59
			94739	100031	Herato0209.4	Cdk1	482.256	2.70496e-136
			103243	108930	Herato0209.5	-	-	-
			110455	123595	Herato0209.6	Gba1b	333.183	3.91191e-91
			133699	164596	Herato0209.7	FASN3	1044.26	0
			169057	170068	Herato0209.8	CG5966	28.4906	2.53426
			181297	184686	Herato0209.9	CG17571	139.428	3.23382e-33
			186559	194113	Herato0209.10	Gr43a	33.4982	0.352381
			196240	202562	Herato0209.11	Cpr76Bd	30.0314	2.92158
			207958	210456	Herato0209.12	Obp84a	42.743	0.000165678
			215750	257873	Herato0209.13	CG6763	257.684	2.07082e-68
			262122	277841	Herato0209.14	CG33230	30.0314	3.11481
			278091	279977	Herato0209.15	robo1	27.335	3.32549
			311301	317707	Herato0209.16	CG31344	203.371	3.12598e-52
			320680	325512	Herato0209.17	Gr43a	42.743	0.000450553
			343003	368411	Herato0209.19	lic	31.9574	0.978789
			346090	361970	Herato0209.18	CG31344	196.438	4.11284e-50
			401142	405694	Herato0209.20	CG32772	172.94	2.11088e-43
			406249	413091	Herato0209.21	AMPKalpha	843.188	0
			417869	422121	Herato0209.22	POLDIP2	390.963	5.5504e-109
			422690	423116	Herato0209.23	POLDIP2	80.1073	3.69312e-16
			423684	428255	Herato0209.24	Arc42	635.18	0
			428727	431655	Herato0209.25	Arpc3A	281.567	2.23314e-76
			433902	434529	Herato0209.26	CG14210	102	2.5e-22
			435110	436284	Herato0209.27	CG32813	52	4.6e-07
			436553	439502	Herato0209.28	CG32813	54	1.2e-07
			443484	458114	Herato0209.29	SppL	535	3.6e-152
			458270	458822	Herato0209.30	CG14817	78	1.6e-15
	localpca-in	Herato0209: 460,492	459694	475833	Herato0209.31	CG4199	532	8e-151
			476451	493224	Herato0209.32	Osbp	726	0
			504858	532000	Herato0209.33	tyf	42	0.0023
			533432	535298	Herato0209.34	Pis	260	1.3e-69
			537637	542822	Herato0209.35	CCT6	878	0
			543528	546350	Herato0209.36	unc-45	1209.51	0
			548024	551316	Herato0209.37	MEP-1	357.836	2.22019e-98
			561395	591089	Herato0209.38_Herato0209.39	PPO2	695.656	0
	localpca-out	Herato0209: 595,392	594347	608611	Herato0209.40	CG13871	32.3426	0.891886
			608664	609486	Herato0209.41	puf	27.7202	4.35468
			616594	625213	Herato0209.42	PPO3	464.151	1.14334e-130
			628930	630799	Herato0209.43	CG2059	197.593	1.13677e-50
			632522	637258	Herato0209.44	CG2059	137.887	1.03046e-32
			647900	664616	Herato0209.45	Es2	203.756	4.63513e-52
			668008	679871	Herato0209.46	CG31344	192.971	4.12927e-49
			682806	689656	Herato0209.47	CG31344	178.333	1.18544e-44
	minimap2/SYRI	Herato0209: 708,130	700047	717404	Herato0209.48	CG31344	197.978	1.26363e-50
Herato0601	localpca	Herato0601: 3,797,728	3904666	3905355	evm.TU.Herato0601.102	NA
			3905593	3908729	evm.TU.Herato0601.103	sax	31.5722	3.23329
			3963762	3989312	evm.TU.Herato0601.104	timeout	558.91	8.36374e-159
			3995315	3997807	evm.TU.Herato0601.105	NA
			4053028	4068657	evm.TU.Herato0601.106	timeout	80.8777	3.94252e-16
			4121894	4123852	evm.TU.Herato0601.107	timeout	50.8322	1.00659e-06
			4124296	4142562	evm.TU.Herato0601.108	timeout	78.9518	8.50237e-15
			4151128	4162047	evm.TU.Herato0601.109	ci	26.9498	4.49086
			4247783	4248130	evm.TU.Herato0601.110	CG34417	30.4166	0.36177
			4395060	4473409	evm.TU.Herato0601.111	timeout	39.6614	0.00741688
			4399688	4403694	evm.TU.Herato0601.115	CG8478	27.7202	2.22779
Herato0602
Herato0603
Herato0604
Herato0605	localpca	Herato0605: 134,403	4082	4981	evm.TU.Herato0605.1	CNBP	33.113	0.404631
Herato1910	localpca	Herato1910: 1,494,502	1493060	1494975	Herato1910.104	Pih1D1	179.489	3.14656e-45
			1498028	1512086	Herato1910.105	Eaf	96.2857	1.88319e-20
			1520158	1523014	Herato1910.106	Cat	426.017	4.43904e-119
						CatB	404.831	9.2667e-113
			1538577	1555789	Herato1910.107	beat-VII	92.0485	5.01857e-19
			1607673	1652699	Herato1910.108	beat-Ia	196.052	3.32444e-50
			1686082	1686849	Herato1910.109	Ankle2	29.261	3.89915
			1695217	1698765	Herato1910.110	Hyls1	61.6178	6.49619e-10
			1699035	1700205	Herato1910.111	mRpL4	316.62	1.4266e-86
			1707077	1724648	Herato1910.112	CG6726	492.271	3.14363e-139
			1725658	1731051	Herato1910.113	CG17328	270.396	1.33044e-72
			1732011	1733945	Herato1910.114	ND-B14.5B	103.99	2.60887e-23
			1734025	1745318	Herato1910.115	Syn1	259.996	1.88065e-69
			1818626	1917203	Herato1910.116	beat-IIIc	85.8853	1.77546e-17
			1952737	1967956	Herato1910.117	beat-IIIb	181.03	9.75422e-46
			1969644	1971793	Herato1910.118	Muc91C(bad)	31.187	1.42636
			1978455	2014983	Herato1910.119	Tret1-2	305.449	6.81552e-83
						Tret1-1	285.804	5.09832e-77
						sut4	225.713	6.15763e-59
						nebu	215.698	8.18456e-56
			2021572	2028587	Herato1910.120	hiro	146.362	2.46821e-35
						CG32483	145.591	5.0164e-35
	localpca	Herato1910: 2,034,941	2030500	2039572	Herato1910.121	CG32483	216.468	4.26053e-56

## Sheet: Table S4
inversion	model	POP1	POP2	Ne_A	Ne_A_B	Ne_B	T	anomaly_count	lnCL	me	Nm	nlopt_exit_code	nlopt_iterations	nlopt_time
chr02	DIV	g00	g11	106591	3.56671e+06	141828	482118	0	-20522.5	NA	NA	NLOPT_MAXEVAL_REACHED	10000	00h:00m:51.690s
	IM_AB	g00	g11	92607.2	5000000	315041	1.52908e+06	0	-20212.5	3.61979e-07	0.0335219	NLOPT_MAXEVAL_REACHED	10000	00h:21m:13.204s
	IM_BA	g00	g11	129454	3.92658e+06	151834	633155	1	-20489.5	1.55703e-07	0.0236411	NLOPT_MAXEVAL_REACHED	10000	00h:21m:12.093s
	DIV	g00	g22	55071.5	3.13373e+06	130799	206517	0	-27327.8	NA	NA	NLOPT_MAXEVAL_REACHED	10000	00h:00m:51.607s
	IM_AB	g00	g22	55826.2	5000000	465506	1.30804e+06	0	-26548.9	8.05069e-07	0.0449439	NLOPT_MAXEVAL_REACHED	10000	00h:21m:15.308s
	IM_BA	g00	g22	163087	5000000	214828	793047	0	-26984.7	6.4874e-07	0.139368	NLOPT_MAXEVAL_REACHED	10000	00h:21m:10.837s
	DIV	g11	g22	230339	3.47525e+06	352647	895746	0	-43312.7	NA	NA	NLOPT_MAXEVAL_REACHED	10000	00h:00m:51.654s
	IM_AB	g11	g22	177367	5e+06	589356	2.31093e+06	0	-42743.7	2.83862e-07	0.0503478	NLOPT_MAXEVAL_REACHED	10000	00h:21m:05.069s
	IM_BA	g11	g22	310070	4.46916e+06	361188	1.52676e+06	3	-43117.6	1.97895e-07	0.0714774	NLOPT_MAXEVAL_REACHED	10000	00h:20m:59.681s
chr06	DIV	g00	g11	183526	1.80125e+06	546996	114826	0	-37674.8	NA	NA	NLOPT_MAXEVAL_REACHED	10000	00h:00m:51.449s
	IM_AB	g00	g11	169750	3.00018e+06	1.32184e+06	2.79793e+06	0	-37593.9	4.09654e-06	0.695388	NLOPT_MAXEVAL_REACHED	10000	00h:21m:24.787s
	IM_BA	g00	g11	750903	4.25906e+06	1.03981e+06	2.99901e+06	0	-37093.5	1.01206e-06	1.05235	NLOPT_MAXEVAL_REACHED	10000	00h:21m:15.865s
chr19	DIV	g00	g11	332640	3.79592e+06	227782	1.68746e+06	0	-36556.6	NA	NA	NLOPT_MAXEVAL_REACHED	10000	00h:00m:51.749s
	IM_AB	g00	g11	322002	4.36131e+06	241355	2.21935e+06	3	-36386.8	5.88976e-08	0.0189652	NLOPT_MAXEVAL_REACHED	10000	00h:21m:07.866s
	IM_BA	g00	g11	442587	5e+06	160911	3.97993e+06	0	-35882.1	1.18002e-07	0.0189878	NLOPT_MAXEVAL_REACHED	10000	00h:21m:05.268s

## Sheet: Table S5
Genus	Species	Subspecies	SMcode	Location Code	Population Code	Latitude	Longitude	chr02	chr06	chr19	Mean annual temperature	Mean Diurnal Range	Isothermality	Temperature Seasonality	Maximum Temperature of Warmest Month	Minimum Temperature of Coldest Month	Temperature Annual Range	Annual Precipitation	Precipitation of Wettest Month	Precipitation of Driest Month	Precipitation Seasonality	Solar radiation	Water vapor pressure	Wind speed	Altitude
Heliconius	charithonia	bassleri	Hcha.bas.Per.910	Per	Per	-5.89	-77.98	inv1/inv1	std/std	std/std	18.5145	11.2757	84.6522	42.9702	25.088	11.768	13.32	894	114	37	30.9105	14047.8	1.61547	2.15133	1804
Heliconius	charithonia	bassleri	Hcha.bas.Per.913	Per	Per	-5.89	-77.98	inv1/inv1	std/std	std/std	18.5145	11.2757	84.6522	42.9702	25.088	11.768	13.32	894	114	37	30.9105	14047.8	1.61547	2.15133	1804
Heliconius	charithonia	bassleri	Hcha.bas.Col.003	Col	Col	3.47	-76.53	inv1/inv1	std/std	std/std	23.3193	10.608	89.5643	25.9456	29.548	17.704	11.844	2093	236	95	25.667	15071.4	2.1557	0.929	1015
Heliconius	charithonia	bassleri	Hcha.bas.Col.006	Col	Col	3.47	-76.53	inv1/inv1	std/std	std/std	23.3193	10.608	89.5643	25.9456	29.548	17.704	11.844	2093	236	95	25.667	15071.4	2.1557	0.929	1015
Heliconius	charithonia	vasquezae	Hcha.vas.Pan.n01	Pan	Pan	7.76	-77.72	std/inv1	std/std	std/std	19.996	7.56133	84.2395	30.4003	24.524	15.548	8.976	2579	330	64	43.2596	18122.3	2.01653	1.21367	1322
Heliconius	charithonia	vasquezae	Hcha.vas.Pan.001	Pan	Pan	7.76	-77.72	std/inv1	std/std	std/std	19.996	7.56133	84.2395	30.4003	24.524	15.548	8.976	2579	330	64	43.2596	18122.3	2.01653	1.21367	1322
Heliconius	charithonia	vasquezae	Hcha.vas.Pan.002	Pan	Pan	8.68	-79.86	std/std	std/std	std/std	27.1808	7.08033	78.2184	56.3954	31.9	22.848	9.052	2086	345	14	70.1861	19370.8	2.86917	1.801	28
Heliconius	charithonia	vasquezae	Hcha.vas.Pan.003	Pan	Pan	9.12	-79.7	inv1/inv1	std/std	std/std	26.4007	6.146	74.515	69.1247	30.64	22.392	8.248	2386	335	22	61.1354	19388.5	2.86483	1.60133	80
Heliconius	charithonia	vasquezae	Hcha.vas.CRi.003	CRi	CRi	9.95	-84.26	inv1/inv1	std/std	std/std	22.902	10.062	80.4445	65.4839	29.772	17.264	12.508	2192	349	17	69.138	20335.2	2.33323	2.77233	731
Heliconius	charithonia	vasquezae	Hcha.vas.CRi.007	CRi	CRi	9.95	-84.26	inv1/inv1	std/std	std/std	22.902	10.062	80.4445	65.4839	29.772	17.264	12.508	2192	349	17	69.138	20335.2	2.33323	2.77233	731
Heliconius	charithonia	vazquezae	Hcha.vas.Hon.a01	Hon	Hon	14.3222	-87.7025	std/inv1	std/std	std/std	23.25	12.902	71.2188	126.607	32.788	14.672	18.116	1299	240	12	81.3622	20056.2	2.06837	1.768	737
Heliconius	charithonia	vazquezae	Hcha.vas.Hon.a02	Hon	Hon	14.3453	-87.703	std/inv1	std/std	std/std	23.877	13.0353	71.8913	128.845	33.376	15.244	18.132	1294	230	13	79.3841	20008	2.1227	1.69467	651
Heliconius	charithonia	vazquezae	Hcha.vas.Gua.001	Gua	Gua	15.0702	-90.2112	inv1/inv1	std/std	std/std	21.275	9.736	69.1477	119.908	28.376	14.296	14.08	2012	354	39	74.3035	19577.5	1.90953	2.04467	1166
Heliconius	charithonia	vazquezae	Hcha.vas.Gua.002	Gua	Gua	15.0702	-90.2112	std/inv1	std/std	std/inv	21.275	9.736	69.1477	119.908	28.376	14.296	14.08	2012	354	39	74.3035	19577.5	1.90953	2.04467	1166
Heliconius	charithonia	vazquezae	Hcha.vas.Mex.a01	Mex	Mxa	15.4564	-92.6549	inv1/inv1	std/std	std/std	19.6043	12.0333	76.7041	91.7931	26.964	11.276	15.688	2028	418	4	96.6039	18207.1	1.7031	2.17867	1566
Heliconius	charithonia	vazquezae	Hcha.vas.Mex.a02	Mex	Mxa	15.4564	-92.6549	inv1/inv1	std/std	std/std	19.6043	12.0333	76.7041	91.7931	26.964	11.276	15.688	2028	418	4	96.6039	18207.1	1.7031	2.17867	1566
Heliconius	charithonia	vazquezae	Hcha.vas.Mex.a03	Mex	Mxa	15.4564	-92.6549	std/inv1	std/std	std/std	19.6043	12.0333	76.7041	91.7931	26.964	11.276	15.688	2028	418	4	96.6039	18207.1	1.7031	2.17867	1566
Heliconius	charithonia	vazquezae	Hcha.vas.Mex.a04	Mex	Mxa	15.4564	-92.6549	inv1/inv1	std/std	std/std	19.6043	12.0333	76.7041	91.7931	26.964	11.276	15.688	2028	418	4	96.6039	18207.1	1.7031	2.17867	1566
Heliconius	charithonia	vazquezae	Hcha.vas.Mex.b01	Mex	Mxb	16.4035	-94.0113	inv1/inv1	std/inv	std/std	24.6505	11.915	73.6221	122.4	32.392	16.208	16.184	770	165	1	109.628	17823.8	2.22577	3.039	625
Heliconius	charithonia	vazquezae	Hcha.vas.Mex.b02	Mex	Mxb	16.4047	-93.9772	inv1/inv1	std/std	std/std	23.6485	11.895	73.8636	120.686	31.352	15.248	16.104	643	137	5	100.924	17639.2	2.07703	2.89267	855
Heliconius	charithonia	vazquezae	Hcha.vas.Mex.b03	Mex	Mxb	16.4047	-93.9772	inv1/inv1	std/std	std/inv	23.6485	11.895	73.8636	120.686	31.352	15.248	16.104	643	137	5	100.924	17639.2	2.07703	2.89267	855
Heliconius	charithonia	vazquezae	Hcha.vas.Mex.b04	Mex	Mxb	16.412	-93.9806	inv1/inv2	std/std	std/std	23.6485	11.895	73.8636	120.686	31.352	15.248	16.104	643	137	5	100.924	17639.2	2.07703	2.89267	855
Heliconius	charithonia	vazquezae	Hcha.vas.Mex.e01	Mex	Mxe	17.6387	-97.9945	inv1/inv2	std/inv	std/inv	22.4115	15.9923	69.4835	165.696	33.812	10.796	23.016	733	155	4	94.8496	17445.4	1.52143	1.82467	1471
Heliconius	charithonia	vazquezae	Hcha.vas.Mex.e02	Mex	Mxe	17.6611	-97.966	inv1/inv2	inv/inv	inv/inv	22.4115	15.9923	69.4835	165.696	33.812	10.796	23.016	733	155	4	94.8496	17445.4	1.52143	1.82467	1471
Heliconius	charithonia	vazquezae	Hcha.vas.Mex.e03	Mex	Mxe	17.691	-97.935	inv1/inv2	inv/inv	std/inv	21.4147	15.462	69.5234	165.395	32.424	10.184	22.24	689	148	4	96.1196	17460	1.4336	1.878	1620
Heliconius	charithonia	vazquezae	Hcha.vas.Mex.e04	Mex	Mxe	17.691	-97.935	inv1/inv2	std/inv	std/inv	21.4147	15.462	69.5234	165.395	32.424	10.184	22.24	689	148	4	96.1196	17460	1.4336	1.878	1620
Heliconius	charithonia	vazquezae	Hcha.vas.Mex.e05	Mex	Mxe	17.691	-97.935	inv2/inv2	std/inv	inv/inv	21.4147	15.462	69.5234	165.395	32.424	10.184	22.24	689	148	4	96.1196	17460	1.4336	1.878	1620
Heliconius	charithonia	vazquezae	Hcha.vas.Mex.g01	Mex	Mxg	18.6055	-96.8864	inv2/inv2	inv/inv	std/std	22.9058	12.3457	63.6375	233.419	32.46	13.06	19.4	2353	415	50	81.0366	16118	2.15063	1.76667	490
Heliconius	charithonia	vazquezae	Hcha.vas.Mex.g02	Mex	Mxg	18.6578	-96.8573	inv1/inv2	std/std	inv/inv	20.5375	12.6483	66.5142	207.577	29.76	10.744	19.016	2410	422	55	75.2752	15560.3	1.6639	1.722	1258
Heliconius	charithonia	vazquezae	Hcha.vas.Mex.g03	Mex	Mxg	18.6578	-96.8573	inv1/inv2	std/std	inv/inv	20.5375	12.6483	66.5142	207.577	29.76	10.744	19.016	2410	422	55	75.2752	15560.3	1.6639	1.722	1258
Heliconius	charithonia	vazquezae	Hcha.vas.Mex.g04	Mex	Mxg	18.6742	-97.0253	inv1/inv1	std/std	std/inv	19.0495	12.8477	65.2829	217.072	28.536	8.856	19.68	1691	306	35	77.667	15942.7	1.53937	1.70133	1462
Heliconius	charithonia	vasquezae	Hcha.vas.tex.009	tex	txa	30.29	-97.74	std/std	std/std	inv/inv	20.1722	11.9563	38.2187	708.298	35.24	3.956	31.284	826	121	46	34.2961	16508.2	1.61407	3.517	162
Heliconius	charithonia	vasquezae	Hcha.vas.tex.012	tex	txa	30.29	-97.74	inv1/inv2	std/std	inv/inv	20.1722	11.9563	38.2187	708.298	35.24	3.956	31.284	826	121	46	34.2961	16508.2	1.61407	3.517	162
Heliconius	charithonia	vasquezae	Hcha.vas.tex.ng1	tex	txb	30.26	-97.79	inv1/inv2	std/std	inv/inv	19.9022	11.7237	37.7841	706.819	34.888	3.86	31.028	825	121	46	34.1531	16695.6	1.6103	3.53233	166
Heliconius	charithonia	vasquezae	Hcha.vas.tex.ng2	tex	txb	26.37	-98.81	inv1/inv1	std/inv	inv/inv	23.2915	13.2183	44.9909	586.619	37.12	7.74	29.38	537	109	17	59.19	16839.9	1.9167	3.596	48
Heliconius	charithonia	vasquezae	Hcha.vas.tex.ab1	tex	txa	30.29	-97.74	inv1/inv1	std/std	inv/inv	20.1722	11.9563	38.2187	708.298	35.24	3.956	31.284	826	121	46	34.2961	16508.2	1.61407	3.517	162
Heliconius	charithonia	tuckeri	Hcha.tuc.flo.ng1	flo	flo	29.03	-82.72	inv1/inv1	std/std	std/std	21.0317	11.4525	46.4647	518.373	32.6913	8.04348	24.6478	1415	224	62	48.4078	17287.7	1.93855	3.37319	11
Heliconius	charithonia	tuckeri	Hcha.tuc.flo.ng2	flo	flo	25.45	-80.4	inv1/inv1	std/std	std/std	24.1628	8.80367	50.2837	319.736	32.128	14.62	17.508	1423	239	37	60.9264	17898.4	2.28613	4.33833	5
Heliconius	charithonia	tuckeri	Hcha.tuc.flo.c01	flc	flc	25.66	-80.28	inv1/inv1	std/std	std/std	24.2563	7.28917	45.815	318.523	31.58	15.67	15.91	1465	242	35	60.0164	18074.8	2.27783	4.5375	9
Heliconius	charithonia	tuckeri	Hcha.tuc.flo.c02	flc	flc	25.66	-80.28	inv1/inv1	std/std	std/std	24.2563	7.28917	45.815	318.523	31.58	15.67	15.91	1465	242	35	60.0164	18074.8	2.27783	4.5375	9
Heliconius	charithonia	tuckeri	Hcha.tuc.flo.d04	fld	fld	25.17	-80.37	inv1/inv1	std/std	std/std	24.4881	7.08095	45.5367	310.788	31.8714	16.3214	15.55	1281	221	34	60.617	18360.5	2.32363	4.6625	7
Heliconius	charithonia	tuckeri	Hcha.tuc.flo.d20	fld	fld	25.17	-80.37	inv1/inv1	std/std	std/std	24.4881	7.08095	45.5367	310.788	31.8714	16.3214	15.55	1281	221	34	60.617	18360.5	2.32363	4.6625	7
Heliconius	charithonia	ramsdeni	Hcha.ram.NPr.a03	NPr	NPr	25.05	-77.35	inv1/inv1	std/std	std/std	25.1543	8.11979	54.404	253.311	32.4542	17.5292	14.925	1279	194	45	54.907	18587.2	2.39875	4.03819	9
Heliconius	charithonia	ramsdeni	Hcha.ram.NPr.a04	NPr	NPr	25.05	-77.35	inv1/inv1	std/std	std/std	25.1543	8.11979	54.404	253.311	32.4542	17.5292	14.925	1279	194	45	54.907	18587.2	2.39875	4.03819	9
Heliconius	charithonia	ramsdeni	Hcha.ram.IPi.b28	IPi	IPi	21.69	-82.79	inv1/inv1	std/std	std/std	25.359	8.79267	61.4356	193.891	31.996	17.684	14.312	1367	212	30	60.0607	18221.8	2.56717	2.93	44
Heliconius	charithonia	ramsdeni	Hcha.ram.IPi.b31	IPi	IPi	21.69	-82.79	inv1/inv1	std/std	std/std	25.359	8.79267	61.4356	193.891	31.996	17.684	14.312	1367	212	30	60.0607	18221.8	2.56717	2.93	44
Heliconius	charithonia	ramsdeni	Hcha.ram.Cub.a22	Cua	Cua	23.13	-82.39	inv1/inv1	std/std	std/std	25.5233	7.91167	58.174	210.871	32.27	18.67	13.6	1265	194	51	44.5856	18126	2.50742	3.13417	20
Heliconius	charithonia	ramsdeni	Hcha.ram.Cub.a23	Cua	Cua	23.13	-82.39	inv1/inv1	std/std	std/std	25.5233	7.91167	58.174	210.871	32.27	18.67	13.6	1265	194	51	44.5856	18126	2.50742	3.13417	20
Heliconius	charithonia	ramsdeni	Hcha.ram.Cub.c14	Cuc	Cuc	20.03	-75.81	inv1/inv1	std/std	std/std	26.4298	8.781	66.8876	143.442	32.676	19.548	13.128	1145	182	39	50.0747	19792.4	2.73167	3.879	40
Heliconius	charithonia	ramsdeni	Hcha.ram.Cub.c17	Cuc	Cuc	20.03	-75.81	inv1/inv1	std/std	std/std	26.4298	8.781	66.8876	143.442	32.676	19.548	13.128	1145	182	39	50.0747	19792.4	2.73167	3.879	40
Heliconius	charithonia	simulator	Hcha.sim.Jam.b06	Jam	Jam	17.99	-76.79	inv1/inv1	std/std	std/std	26.2456	8.08458	73.1636	96.2314	31.475	20.425	11.05	1149	172	45	46.2134	18993.5	2.62042	3.18833	83
Heliconius	charithonia	simulator	Hcha.sim.Jam.b11	Jam	Jam	17.99	-76.79	inv1/inv1	std/std	std/std	26.2456	8.08458	73.1636	96.2314	31.475	20.425	11.05	1149	172	45	46.2134	18993.5	2.62042	3.18833	83
Heliconius	charithonia	simulator	Hcha.sim.Jam.b13	Jam	Jam	17.99	-76.79	inv1/inv1	std/std	std/std	26.2456	8.08458	73.1636	96.2314	31.475	20.425	11.05	1149	172	45	46.2134	18993.5	2.62042	3.18833	83
Heliconius	charithonia	simulator	Hcha.sim.Jam.b26	Jam	Jam	17.99	-76.79	inv1/inv1	std/std	std/std	26.2456	8.08458	73.1636	96.2314	31.475	20.425	11.05	1149	172	45	46.2134	18993.5	2.62042	3.18833	83
Heliconius	charithonia	churchi	Hcha.chu.DRp.d11	DRp	DRp	18.94	-70.21	inv1/inv1	std/std	std/std	25.412	10.582	74.9858	128.685	32.228	18.116	14.112	2025	272	91	33.4759	18850.2	2.32447	2.554	173
Heliconius	charithonia	churchi	Hcha.chu.DRp.d13	DRp	DRp	18.94	-70.21	inv1/inv1	std/std	std/std	25.412	10.582	74.9858	128.685	32.228	18.116	14.112	2025	272	91	33.4759	18850.2	2.32447	2.554	173
Heliconius	charithonia	churchi	Hcha.chu.DRp.d17	DRp	DRp	18.94	-70.21	inv1/inv1	std/std	std/std	25.412	10.582	74.9858	128.685	32.228	18.116	14.112	2025	272	91	33.4759	18850.2	2.32447	2.554	173
Heliconius	charithonia	churchi	Hcha.chu.DRp.d22	DRp	DRp	18.94	-70.21	inv1/inv1	std/std	std/std	25.412	10.582	74.9858	128.685	32.228	18.116	14.112	2025	272	91	33.4759	18850.2	2.32447	2.554	173
Heliconius	charithonia	charithonia	Hcha.cha.Mon.a14	Mon	Mon	18.09	-67.9	inv1/inv1	std/std	std/std	26.171	9.48375	73.8898	125.065	32.62	19.785	12.835	1044	126	37	32.1047	19391.6	2.67579	4.27958	66
Heliconius	charithonia	charithonia	Hcha.cha.Mon.a15	Mon	Mon	18.09	-67.9	inv1/inv1	std/std	std/std	26.171	9.48375	73.8898	125.065	32.62	19.785	12.835	1044	126	37	32.1047	19391.6	2.67579	4.27958	66
Heliconius	charithonia	charithonia	Hcha.cha.Mon.a16	Mon	Mon	18.09	-67.9	inv1/inv1	std/std	std/std	26.171	9.48375	73.8898	125.065	32.62	19.785	12.835	1044	126	37	32.1047	19391.6	2.67579	4.27958	66
Heliconius	charithonia	charithonia	Hcha.cha.Mon.a20	Mon	Mon	18.09	-67.9	inv1/inv1	std/std	std/std	26.171	9.48375	73.8898	125.065	32.62	19.785	12.835	1044	126	37	32.1047	19391.6	2.67579	4.27958	66
Heliconius	charithonia	charithonia	Hcha.cha.PRi.a04	PRi	PRi	18.03	-66.84	inv1/inv1	std/std	std/std	25.729	12.72	77.903	131.27	33.44	17.112	16.328	991	159	26	56.8755	18708.9	2.59457	3.90867	67
Heliconius	charithonia	charithonia	Hcha.cha.PRi.a11	PRi	PRi	18.03	-66.84	inv1/inv1	std/std	std/std	25.729	12.72	77.903	131.27	33.44	17.112	16.328	991	159	26	56.8755	18708.9	2.59457	3.90867	67
Heliconius	charithonia	charithonia	Hcha.cha.PRi.a13	PRi	PRi	18.03	-66.84	inv1/inv1	std/std	std/std	25.729	12.72	77.903	131.27	33.44	17.112	16.328	991	159	26	56.8755	18708.9	2.59457	3.90867	67
Heliconius	charithonia	charithonia	Hcha.cha.PRi.a19	PRi	PRi	18.03	-66.84	inv1/inv1	std/std	std/std	25.729	12.72	77.903	131.27	33.44	17.112	16.328	991	159	26	56.8755	18708.9	2.59457	3.90867	67
Heliconius	charithonia	charithonia	Hcha.cha.PRi.n01	PRi	PRi	18	-66.8	inv1/inv1	std/std	std/std	25.8573	12.2229	77.1649	131.815	33.38	17.54	15.84	895	148	22	59.6009	19133.1	2.63317	4.09292	36
Heliconius	charithonia	charithonia	Hcha.cha.PRi.n02	PRi	PRi	18.4	-66.1	inv1/inv1	std/std	std/std	26.161	10.1313	75.8788	129.151	32.42	19.068	13.352	1744	192	80	26.7021	18101.8	2.57083	3.873	37
Heliconius	charithonia	antiquus	Hcha.ant.StK.008	StK	StK	17.31	-62.72	inv1/inv1	std/std	std/std	25.9583	6.00933	66.7704	111.448	30.16	21.16	9	1337	160	54	33.1484	19983.2	2.60967	5.24	126
Heliconius	charithonia	antiquus	Hcha.ant.StK.009	StK	StK	17.31	-62.72	inv1/inv1	std/std	std/std	25.9583	6.00933	66.7704	111.448	30.16	21.16	9	1337	160	54	33.1484	19983.2	2.60967	5.24	126
Heliconius	charithonia	antiquus	Hcha.ant.StK.012	StK	StK	17.31	-62.72	inv1/inv1	std/std	std/std	25.9583	6.00933	66.7704	111.448	30.16	21.16	9	1337	160	54	33.1484	19983.2	2.60967	5.24	126
Heliconius	charithonia	antiquus	Hcha.ant.StK.021	StK	StK	17.31	-62.72	inv1/inv1	std/std	std/std	25.9583	6.00933	66.7704	111.448	30.16	21.16	9	1337	160	54	33.1484	19983.2	2.60967	5.24	126
Heliconius	charithonia	antiquus	Hcha.ant.MoS.a21	MoS	MoS	16.74	-62.19	inv1/inv1	std/std	std/std	24.7863	5.486	64.8157	112.529	28.688	20.224	8.464	1603	180	79	27.9449	19490.5	2.4499	4.88867	347
Heliconius	charithonia	antiquus	Hcha.ant.MoS.a23	MoS	MoS	16.74	-62.19	inv1/inv1	std/std	std/std	24.7863	5.486	64.8157	112.529	28.688	20.224	8.464	1603	180	79	27.9449	19490.5	2.4499	4.88867	347
Heliconius	charithonia	antiquus	Hcha.ant.MoS.d03	MoS	MoS	16.74	-62.19	inv1/inv1	std/std	std/std	24.7863	5.486	64.8157	112.529	28.688	20.224	8.464	1603	180	79	27.9449	19490.5	2.4499	4.88867	347
Heliconius	charithonia	antiquus	Hcha.ant.MoS.d05	MoS	MoS	16.74	-62.19	inv1/inv1	std/std	std/std	24.7863	5.486	64.8157	112.529	28.688	20.224	8.464	1603	180	79	27.9449	19490.5	2.4499	4.88867	347
